# Supplementary material for: 6-Bromo­pyridine-2-carboxamide
Source: Acta Crystallogr Sect E Struct Rep Online. 2009 Nov 21;65(Pt 12):o3161. doi: 10.1107/S1600536809047114 (PMC2971828; doi:10.1107/S1600536809047114)
Supplement: Supplementary file 2 [file e-65-o3161-Isup2.hkl]

# 
# h,k,l, Fc-squared, Fo-squared, sigma(Fo-squared) and status flag 
# 
data_I
_shelx_title ' X in P2(1)/c' 
_shelx_refln_list_code          4 
_shelx_F_calc_maximum      236.04 
_exptl_crystal_F_000       392.00 
_reflns_d_resolution_high  0.8305 
 
loop_ 
 _symmetry_equiv_pos_as_xyz 
 'x, y, z' 
 '-x, y+1/2, -z+1/2' 
 '-x, -y, -z' 
 'x, -y-1/2, z-1/2' 
 
_cell_length_a    13.0340 
_cell_length_b     6.4050 
_cell_length_c     8.5540 
_cell_angle_alpha  90.000 
_cell_angle_beta   94.850 
_cell_angle_gamma  90.000 
 
_shelx_F_squared_multiplier     1.000 
 
loop_ 
 _refln_index_h 
 _refln_index_k 
 _refln_index_l 
 _refln_F_squared_calc 
 _refln_F_squared_meas 
 _refln_F_squared_sigma 
 _refln_observed_status 
   1   0   0     2427.09     1963.05     24.55 o 
   2   0   0       43.63       53.49     12.70 o 
   3   0   0      608.44      660.78     22.51 o 
   4   0   0     4677.63     4732.99     53.36 o 
   5   0   0     2852.45     2826.10     44.64 o 
   6   0   0     9142.24     9393.32     75.79 o 
   7   0   0      373.16      356.12     25.20 o 
   8   0   0      863.57      943.77     28.40 o 
   9   0   0      101.18       77.03     20.67 o 
  10   0   0      888.77      837.81     29.28 o 
  11   0   0      468.37      404.67     25.03 o 
  12   0   0      735.56      772.30     25.19 o 
  13   0   0      143.46      134.96     16.66 o 
  14   0   0        6.84        2.62     12.08 o 
  15   0   0       50.03       38.18      9.75 o 
   1   1   0     1414.43     1413.28     28.83 o 
   2   1   0     2631.68     2711.19     40.83 o 
   3   1   0    19267.35    18007.86    102.04 o 
   4   1   0     2037.37     2101.88     38.60 o 
   5   1   0     2685.30     2978.66     46.12 o 
   6   1   0      134.59      128.35     20.49 o 
   7   1   0     2993.81     3503.98     49.89 o 
   8   1   0     1539.11     1754.26     39.53 o 
   9   1   0     1238.99     1369.38     35.39 o 
  10   1   0      338.60      426.51     26.06 o 
  11   1   0       45.72       77.64     19.30 o 
  12   1   0      125.70      116.08     20.73 o 
  13   1   0      191.14      199.35     19.11 o 
  14   1   0       52.37       49.45     15.45 o 
  15   1   0       28.88       49.09     11.48 o 
   0   2   0     4068.95     4527.15     60.11 o 
   1   2   0     3817.47     3555.58     50.85 o 
   2   2   0      595.30      542.53     25.55 o 
   3   2   0      127.31      140.60     19.65 o 
   4   2   0      762.99      794.76     30.44 o 
   5   2   0     2441.18     2685.62     47.71 o 
   6   2   0     1475.66     1746.59     40.66 o 
   7   2   0      547.90      598.31     30.55 o 
   8   2   0        3.50       19.22     22.58 o 
   9   2   0       85.30       99.92     23.69 o 
  10   2   0      140.39      191.48     24.01 o 
  11   2   0      202.78      200.89     24.45 o 
  12   2   0       67.26       84.90     20.29 o 
  13   2   0       37.64       53.10     17.89 o 
  14   2   0        9.54       32.10     14.63 o 
  15   2   0       13.96       28.22     11.96 o 
   1   3   0      476.59      458.65     26.25 o 
   2   3   0      438.74      355.97     26.27 o 
   3   3   0      688.84      655.16     31.49 o 
   4   3   0      169.69      142.20     25.19 o 
   5   3   0        5.89        3.86     24.23 o 
   6   3   0       24.21       14.52     25.38 o 
   7   3   0        6.20       13.46     24.22 o 
   8   3   0      249.33      319.48     30.00 o 
   9   3   0       78.34       50.38     27.36 o 
  10   3   0        0.60       27.75     24.22 o 
  11   3   0        0.09       50.40     23.02 o 
  12   3   0       21.11        9.74     22.19 o 
  13   3   0        0.18        4.65     17.82 o 
  14   3   0        1.63        5.94     15.18 o 
   0   4   0      205.70      197.65     25.79 o 
   1   4   0      138.08      112.32     24.46 o 
   2   4   0        7.16       23.67     23.67 o 
   3   4   0        5.69        6.47     25.15 o 
   4   4   0       19.63       66.32     27.20 o 
   5   4   0        4.18       10.90     28.11 o 
   6   4   0      176.12      150.66     32.79 o 
   7   4   0      148.37      153.15     31.88 o 
   8   4   0      264.42      320.92     33.46 o 
   9   4   0       13.14       16.46     29.42 o 
  10   4   0        9.73       14.51     27.22 o 
  11   4   0        2.84        1.97     24.23 o 
  12   4   0        0.67       13.93     21.92 o 
  13   4   0        2.66       16.87     19.49 o 
   1   5   0       60.24       15.03     27.99 o 
   2   5   0      151.94       99.17     29.41 o 
   3   5   0       21.47       25.70     29.48 o 
   4   5   0      407.64      428.90     37.48 o 
   5   5   0        0.60       17.76     32.59 o 
   6   5   0        4.45        8.08     33.02 o 
   7   5   0       16.15       57.86     32.99 o 
   8   5   0       34.47       77.71     32.44 o 
   9   5   0       43.11       10.80     31.68 o 
  10   5   0       31.69       63.72     27.40 o 
  11   5   0        4.41        0.00     24.81 o 
   0   6   0      217.84      197.47     30.83 o 
   1   6   0      148.39      100.70     31.41 o 
   2   6   0        4.25       34.52     30.04 o 
   3   6   0       13.50       34.06     34.06 o 
   4   6   0       38.27       16.05     35.12 o 
   5   6   0       55.65       17.78     36.75 o 
   6   6   0       13.72       56.92     36.10 o 
   7   6   0       35.24       94.94     35.68 o 
   8   6   0       30.27        7.98     34.29 o 
   9   6   0        8.82       65.19     28.81 o 
   1   7   0        6.37       47.04     28.65 o 
   2   7   0       44.25       34.79     28.23 o 
   3   7   0       89.69       55.73     31.98 o 
   4   7   0       22.41       28.71     33.92 o 
   5   7   0        0.14       33.11     33.11 o 
   6   7   0        7.69       11.02     31.88 o 
 -15   1   1        8.18       29.99     16.38 o 
 -14   1   1        0.89        4.69     20.40 o 
 -13   1   1       84.97      141.73     24.56 o 
 -12   1   1      139.44      171.72     28.13 o 
 -11   1   1        8.37       10.59     23.79 o 
 -10   1   1      121.67      156.45     26.64 o 
  -9   1   1      229.78      256.62     26.05 o 
  -8   1   1      990.51     1017.20     32.20 o 
  -7   1   1      106.69      117.76     18.73 o 
  -6   1   1       12.59       31.50     15.07 o 
  -5   1   1      309.41      343.65     19.71 o 
  -4   1   1      711.75      897.91     20.41 o 
  -3   1   1      276.21      271.36     11.27 o 
  -2   1   1     3141.98     3324.73     21.39 o 
  -1   1   1      776.41      891.42     11.01 o 
   0   1   1     4830.09     4849.92    253.29 o 
   1   1   1       63.63       80.48      5.56 o 
   2   1   1    11534.65    11895.27    178.60 o 
   3   1   1       34.03       20.84      9.47 o 
   4   1   1     1670.31     1912.04     27.36 o 
   5   1   1      323.92      309.66     17.47 o 
   6   1   1        0.30        0.00     14.04 o 
   7   1   1       61.82       51.38     14.76 o 
   8   1   1      288.63      219.06     19.82 o 
   9   1   1        2.83       14.29     17.67 o 
  10   1   1      284.93      287.84     22.21 o 
  11   1   1       51.24       64.36     19.01 o 
  12   1   1        1.07        2.29     17.98 o 
  13   1   1        1.51        2.50     16.57 o 
  14   1   1       58.45       34.78     15.27 o 
  15   1   1        8.80       10.02     11.95 o 
 -15   2   1       15.43       28.57     15.74 o 
 -14   2   1        1.07       12.23     20.23 o 
 -13   2   1        0.54        0.60     23.62 o 
 -12   2   1      126.63      176.73     28.94 o 
 -11   2   1      409.02      607.68     33.78 o 
 -10   2   1      471.98      602.40     35.91 o 
  -9   2   1      176.30      228.03     27.52 o 
  -8   2   1       41.44       56.71     22.05 o 
  -7   2   1       11.25        8.35     18.88 o 
  -6   2   1     2157.41     2087.37     41.04 o 
  -5   2   1     6382.65     6774.70     63.15 o 
  -4   2   1     1450.33     1520.08     29.53 o 
  -3   2   1       60.47       53.41     10.01 o 
  -2   2   1        0.87        3.05      7.18 o 
  -1   2   1      900.58      908.07     13.55 o 
   0   2   1     2838.52     3194.71    268.52 o 
   1   2   1     9334.59     9236.80    153.32 o 
   2   2   1     1885.94     2002.25     21.11 o 
   3   2   1       15.86       15.61     10.88 o 
   4   2   1       15.85        4.55     13.29 o 
   5   2   1      874.24      745.54     24.48 o 
   6   2   1      644.86      476.03     23.91 o 
   7   2   1     2274.42     1654.90     35.25 o 
   8   2   1      489.78      394.36     24.54 o 
   9   2   1       35.91       33.65     20.17 o 
  10   2   1       39.43       56.50     19.96 o 
  11   2   1      143.18      176.04     23.29 o 
  12   2   1      107.63      176.22     21.19 o 
  13   2   1       71.87      102.89     20.10 o 
  14   2   1        7.01        2.29     15.82 o 
 -14   3   1       78.61       70.78     20.62 o 
 -13   3   1      114.52      132.51     25.73 o 
 -12   3   1      108.51      122.50     29.43 o 
 -11   3   1        3.87        3.15     27.61 o 
 -10   3   1       29.86       35.28     28.65 o 
  -9   3   1      852.61     1015.02     41.19 o 
  -8   3   1      505.10      623.88     34.74 o 
  -7   3   1      929.27      851.07     34.36 o 
  -6   3   1     1088.77     1000.60     35.94 o 
  -5   3   1        0.13        5.02     19.06 o 
  -4   3   1      302.28      318.48     21.37 o 
  -3   3   1     4379.58     4044.71     38.48 o 
  -2   3   1     2853.17     2673.31     26.48 o 
  -1   3   1     4153.54     4005.82     28.83 o 
   0   3   1      124.88      127.18      6.99 o 
   1   3   1      184.43      166.06     10.35 o 
   2   3   1      444.34      404.83     14.38 o 
   3   3   1     3927.47     4300.92     40.32 o 
   4   3   1     1773.68     1863.43     32.68 o 
   5   3   1     1636.55     1588.98     33.61 o 
   6   3   1       28.42       40.60     19.07 o 
   7   3   1      248.72      200.48     22.68 o 
   8   3   1      681.94      575.99     30.46 o 
   9   3   1      353.84      366.93     27.84 o 
  10   3   1       60.71       47.18     25.14 o 
  11   3   1      142.23      123.48     25.72 o 
  12   3   1        0.31        8.78     22.25 o 
  13   3   1       14.59        2.86     19.22 o 
  14   3   1       24.19       61.79     16.04 o 
 -13   4   1        5.60       21.40     21.81 o 
 -12   4   1       45.59       20.54     27.71 o 
 -11   4   1       84.92       89.32     32.09 o 
 -10   4   1      203.31      254.22     36.48 o 
  -9   4   1      190.11      210.42     36.60 o 
  -8   4   1       93.73      120.73     32.06 o 
  -7   4   1       36.47        9.70     29.96 o 
  -6   4   1     1386.01     1073.09     44.40 o 
  -5   4   1     1065.12     1109.32     37.64 o 
  -4   4   1     1480.42     1454.32     37.37 o 
  -3   4   1      106.76      112.11     16.13 o 
  -2   4   1       42.03       40.25     12.57 o 
  -1   4   1      383.87      358.98     14.23 o 
   0   4   1     2400.75     2444.02     73.79 o 
   1   4   1      486.77      409.38     15.11 o 
   2   4   1     1541.38     1495.74     26.46 o 
   3   4   1       55.45       45.29     17.84 o 
   4   4   1       57.70       79.04     20.11 o 
   5   4   1      222.11      237.56     24.11 o 
   6   4   1      812.09      640.94     32.15 o 
   7   4   1      328.69      226.98     27.60 o 
   8   4   1      435.71      366.66     30.65 o 
   9   4   1        0.19       16.57     26.46 o 
  10   4   1      112.02       94.20     28.40 o 
  11   4   1       92.05      158.82     25.73 o 
  12   4   1       47.61       68.95     24.32 o 
  13   4   1        7.53        6.70     20.69 o 
 -11   5   1       13.79       34.58     27.96 o 
 -10   5   1        8.10       26.81     32.30 o 
  -9   5   1       65.25      131.18     34.53 o 
  -8   5   1      353.42      457.23     41.75 o 
  -7   5   1      135.20      210.80     34.44 o 
  -6   5   1      133.70      150.44     31.60 o 
  -5   5   1      174.96      165.87     30.57 o 
  -4   5   1        6.37       14.24     25.05 o 
  -3   5   1      449.91      374.67     22.64 o 
  -2   5   1      470.68      378.92     19.01 o 
  -1   5   1      599.47      495.35     18.32 o 
   0   5   1       36.31       28.75     10.46 o 
   1   5   1        2.97       10.99     14.04 o 
   2   5   1      330.54      279.69     20.54 o 
   3   5   1      439.32      391.90     26.22 o 
   4   5   1      258.01      176.28     27.80 o 
   5   5   1      234.24      224.62     27.43 o 
   6   5   1       67.60       86.11     26.65 o 
   7   5   1       82.35       90.72     26.06 o 
   8   5   1        5.27        4.84     29.08 o 
   9   5   1       23.87       10.88     28.93 o 
  10   5   1      105.79      150.43     28.78 o 
  11   5   1        9.82       31.60     24.78 o 
  -9   6   1        0.31        9.21     32.07 o 
  -8   6   1       39.24       11.56     35.63 o 
  -7   6   1        2.96        9.05     34.88 o 
  -6   6   1       61.98       23.84     33.69 o 
  -5   6   1       32.41       23.54     31.54 o 
  -4   6   1       41.21       23.54     27.49 o 
  -3   6   1        0.28        2.92     21.23 o 
  -2   6   1       51.98       38.86     17.10 o 
  -1   6   1      120.31       79.12     17.58 o 
   0   6   1       67.77       43.19     12.34 o 
   1   6   1        2.09       10.67     16.73 o 
   2   6   1       89.79       56.43     20.99 o 
   3   6   1       17.87       21.39     23.50 o 
   4   6   1       12.80       21.34     26.52 o 
   5   6   1       39.73       20.80     28.68 o 
   6   6   1        1.23        4.89     28.52 o 
   7   6   1       10.87        0.86     28.56 o 
   8   6   1       35.56       73.58     29.02 o 
   9   6   1        0.10        6.62     27.60 o 
  -6   7   1        0.80       27.37     27.18 o 
  -5   7   1        2.04       24.08     28.13 o 
  -4   7   1        1.07       25.46     24.61 o 
  -3   7   1       10.20       13.48     20.87 o 
  -2   7   1        0.15       27.37     14.65 o 
  -1   7   1        6.13       16.02     18.13 o 
   0   7   1        2.64       23.82     12.05 o 
   1   7   1        0.85        2.26     17.75 o 
   2   7   1        0.24       20.69     20.73 o 
   3   7   1        4.95        3.47     24.55 o 
   4   7   1        0.12       36.03     25.29 o 
   5   7   1        5.81       19.40     26.67 o 
   6   7   1        0.66       25.79     25.79 o 
 -15   0   2      120.87      139.31     20.26 o 
 -14   0   2       55.30       76.47     21.39 o 
 -13   0   2       88.16       84.02     22.71 o 
 -12   0   2        2.71       12.92     21.08 o 
 -11   0   2     1190.81     1082.97     32.42 o 
 -10   0   2     2840.32     2448.87     43.62 o 
  -9   0   2     1347.41     1202.92     31.78 o 
  -8   0   2      922.05      944.71     26.44 o 
  -7   0   2        3.68        2.85     14.25 o 
  -6   0   2     3554.12     3640.24     37.30 o 
  -5   0   2     3740.42     3861.13     33.20 o 
  -4   0   2    11837.23    11545.29     48.12 o 
  -3   0   2     3700.11     3762.97     25.16 o 
  -2   0   2     1556.51     1593.70     15.89 o 
  -1   0   2      414.12      369.19      8.42 o 
   0   0   2      247.05      241.23      9.45 o 
   1   0   2     5074.10     5484.25     27.66 o 
   2   0   2    55713.10    54200.75    416.15 o 
   3   0   2     2910.64     3477.92     29.89 o 
   4   0   2     1340.23     1590.79     23.44 o 
   5   0   2     1038.31     1067.29     22.55 o 
   6   0   2     2230.68     2324.66     31.55 o 
   7   0   2     1799.81     1721.26     29.99 o 
   8   0   2     1305.18     1060.71     26.73 o 
   9   0   2       39.20       53.92     16.07 o 
  10   0   2        4.47        6.87     15.18 o 
  11   0   2       27.99       20.89     16.06 o 
  12   0   2      270.85      185.91     19.73 o 
  13   0   2       88.86      104.35     17.55 o 
  14   0   2       59.90       47.10     14.93 o 
  15   0   2       12.45        1.59     11.57 o 
 -15   1   2       10.69       39.64     17.35 o 
 -14   1   2      162.32      178.70     22.28 o 
 -13   1   2      291.18      372.46     27.33 o 
 -12   1   2      215.48      227.10     25.45 o 
 -11   1   2      477.69      454.14     26.88 o 
 -10   1   2       39.73       10.75     19.33 o 
  -9   1   2      392.72      287.62     22.55 o 
  -8   1   2     1965.95     1799.07     34.78 o 
  -7   1   2     3539.20     3377.19     41.38 o 
  -6   1   2     2215.97     2198.38     30.93 o 
  -5   1   2     4396.87     4428.32     36.46 o 
  -4   1   2      690.39      632.68     14.93 o 
  -3   1   2     5334.92     5331.70     31.50 o 
  -2   1   2     6006.11     6338.20     32.84 o 
  -1   1   2    15766.41    14435.54    191.55 o 
   0   1   2     2506.51     2647.75     66.33 o 
   1   1   2      280.81      309.04      9.14 o 
   2   1   2     3759.66     3724.99     25.69 o 
   3   1   2     1054.03     1136.57     16.91 o 
   4   1   2     2277.20     2318.56     25.86 o 
   5   1   2     4161.55     4029.56     37.01 o 
   6   1   2      641.69      577.98     20.76 o 
   7   1   2      149.96      167.87     16.59 o 
   8   1   2      299.90      226.06     20.40 o 
   9   1   2      881.33      693.77     25.07 o 
  10   1   2      474.88      400.72     22.98 o 
  11   1   2      123.25      122.47     20.25 o 
  12   1   2       30.31       54.84     18.84 o 
  13   1   2        0.18       17.09     17.09 o 
  14   1   2       39.19        3.75     16.18 o 
 -15   2   2       19.09       14.65     17.87 o 
 -14   2   2      121.87      168.30     22.35 o 
 -13   2   2       10.54       57.42     21.23 o 
 -12   2   2       57.90       87.83     24.35 o 
 -11   2   2      211.74      229.03     25.81 o 
 -10   2   2      564.16      442.34     27.47 o 
  -9   2   2      226.42      191.01     22.99 o 
  -8   2   2      644.72      640.09     26.48 o 
  -7   2   2       58.35       58.52     17.53 o 
  -6   2   2       42.53       47.48     15.35 o 
  -5   2   2     1964.54     1956.61     27.99 o 
  -4   2   2     3618.25     3522.73     32.27 o 
  -3   2   2      844.54      812.93     16.78 o 
  -2   2   2     2171.79     2433.01     24.16 o 
  -1   2   2     1825.05     1900.61     20.96 o 
   0   2   2      145.10      150.41     12.63 o 
   1   2   2     3910.29     4250.96     28.71 o 
   2   2   2     2100.66     2061.14     21.97 o 
   3   2   2     1046.60     1020.95     18.60 o 
   4   2   2      556.91      548.92     17.42 o 
   5   2   2     1394.99     1438.56     26.18 o 
   6   2   2      119.25       93.75     17.71 o 
   7   2   2     1219.77     1274.00     29.69 o 
   8   2   2      302.88      281.76     23.05 o 
   9   2   2       29.87        9.21     18.25 o 
  10   2   2        2.22       20.03     20.03 o 
  11   2   2       85.09      109.56     21.38 o 
  12   2   2       12.24       11.23     21.24 o 
  13   2   2       44.50       72.66     20.24 o 
  14   2   2        2.39       12.25     16.54 o 
 -14   3   2        0.16       20.77     18.85 o 
 -13   3   2       63.56       92.66     23.71 o 
 -12   3   2        0.71       18.07     24.48 o 
 -11   3   2        4.73       44.67     23.58 o 
 -10   3   2       23.61       35.12     21.19 o 
  -9   3   2        0.13       14.98     21.34 o 
  -8   3   2       11.05        8.84     22.65 o 
  -7   3   2      359.75      329.94     25.81 o 
  -6   3   2      114.23      114.09     20.01 o 
  -5   3   2      147.90      139.24     17.61 o 
  -4   3   2       37.41       39.30     13.28 o 
  -3   3   2        1.72       22.35     11.44 o 
  -2   3   2      629.21      640.11     17.49 o 
  -1   3   2      725.96      677.36     16.97 o 
   0   3   2      104.92      103.61     15.22 o 
   1   3   2       85.32      102.10     11.36 o 
   2   3   2      422.04      416.96     14.88 o 
   3   3   2      543.22      557.44     18.33 o 
   4   3   2      469.64      483.63     19.74 o 
   5   3   2      191.10      194.86     18.93 o 
   6   3   2       19.69       53.20     18.55 o 
   7   3   2        2.10        3.29     20.20 o 
   8   3   2       47.33       15.44     22.22 o 
   9   3   2        5.52       22.01     22.01 o 
  10   3   2      138.10       68.61     25.87 o 
  11   3   2        6.79        8.23     23.81 o 
  12   3   2        3.49       15.47     23.21 o 
  13   3   2        0.36       21.11     21.11 o 
 -13   4   2       31.57        7.74     22.13 o 
 -12   4   2        0.07        6.50     25.01 o 
 -11   4   2       12.02        2.44     26.05 o 
 -10   4   2        2.26       23.26     25.66 o 
  -9   4   2        1.83       14.56     26.54 o 
  -8   4   2       23.41       37.27     25.75 o 
  -7   4   2       49.55       80.39     23.77 o 
  -6   4   2      365.45      394.43     28.33 o 
  -5   4   2      179.31      202.58     22.23 o 
  -4   4   2      494.84      501.92     23.64 o 
  -3   4   2       25.74       14.24     16.27 o 
  -2   4   2       37.18       43.41     15.04 o 
  -1   4   2        9.17        7.63     13.13 o 
   0   4   2       24.20       39.88      9.91 o 
   1   4   2       90.92      116.25     14.72 o 
   2   4   2       25.54       33.49     14.01 o 
   3   4   2        6.43       22.42     14.74 o 
   4   4   2       42.24       55.90     18.45 o 
   5   4   2        0.12        9.88     20.64 o 
   6   4   2        0.27        9.20     22.66 o 
   7   4   2        0.21        0.63     25.10 o 
   8   4   2      110.10      122.71     27.07 o 
   9   4   2       10.42       14.55     26.81 o 
  10   4   2       61.40       42.40     27.31 o 
  11   4   2        0.05       26.84     26.84 o 
  12   4   2        3.32       76.44     24.55 o 
 -11   5   2       10.28       15.53     25.98 o 
 -10   5   2        8.26        4.36     25.12 o 
  -9   5   2        0.35        0.00     28.24 o 
  -8   5   2       63.24       96.20     29.80 o 
  -7   5   2      137.44      154.20     32.85 o 
  -6   5   2       49.86       50.71     29.13 o 
  -5   5   2        3.76       48.94     23.92 o 
  -4   5   2        5.75       22.09     22.09 o 
  -3   5   2       21.34       26.79     20.38 o 
  -2   5   2      400.35      402.21     21.65 o 
  -1   5   2       95.12      116.23     18.53 o 
   0   5   2       25.82       35.77     12.78 o 
   1   5   2       33.40       50.61     16.86 o 
   2   5   2       31.39       62.67     17.00 o 
   3   5   2       86.62      127.03     20.24 o 
   4   5   2       62.65       87.18     23.49 o 
   5   5   2       16.44       18.72     26.95 o 
   6   5   2       76.36      127.83     29.09 o 
   7   5   2        2.88       24.12     28.33 o 
   8   5   2       26.01       54.78     29.02 o 
   9   5   2        9.25        5.62     28.33 o 
  10   5   2        4.34       19.97     28.25 o 
  11   5   2       11.94       27.29     27.29 o 
  -9   6   2       26.94       58.33     25.50 o 
  -8   6   2        0.59       50.71     28.85 o 
  -7   6   2        8.17       11.80     30.72 o 
  -6   6   2      110.21      128.86     31.43 o 
  -5   6   2       70.58       60.11     30.02 o 
  -4   6   2       18.06       38.18     26.82 o 
  -3   6   2      117.50      128.38     24.87 o 
  -2   6   2        0.25       14.49     19.86 o 
  -1   6   2        4.34       10.81     20.21 o 
   0   6   2       41.47       45.93     15.47 o 
   1   6   2      111.61      148.91     21.50 o 
   2   6   2      136.94      155.97     22.24 o 
   3   6   2       90.96      107.97     23.66 o 
   4   6   2        6.45       22.98     28.30 o 
   5   6   2       18.10        2.68     29.73 o 
   6   6   2       48.05      103.39     31.15 o 
   7   6   2       14.60       14.28     32.65 o 
   8   6   2        0.79       29.55     28.64 o 
   9   6   2        6.86        3.79     28.33 o 
  -6   7   2       41.25       54.19     29.55 o 
  -5   7   2       21.82        1.37     27.83 o 
  -4   7   2       11.53        3.60     26.13 o 
  -3   7   2        5.58       22.87     22.87 o 
  -2   7   2       42.80       44.65     19.54 o 
  -1   7   2       75.87       71.75     20.59 o 
   0   7   2       56.58       44.63     15.38 o 
   1   7   2       44.51       56.29     20.33 o 
   2   7   2        0.08        1.29     21.26 o 
   3   7   2        0.73        3.97     22.88 o 
   4   7   2       24.66        1.14     26.12 o 
   5   7   2       33.30        0.64     28.43 o 
 -15   1   3        0.42        7.66     16.38 o 
 -14   1   3       20.83       60.12     18.69 o 
 -13   1   3       87.39       26.44     21.59 o 
 -12   1   3        2.36       25.34     18.66 o 
 -11   1   3      324.50      232.79     23.65 o 
 -10   1   3      168.41      125.76     22.47 o 
  -9   1   3        8.44       14.49     18.07 o 
  -8   1   3      371.00      366.99     22.32 o 
  -7   1   3      988.56      920.54     23.48 o 
  -6   1   3      885.76      817.44     20.97 o 
  -5   1   3      587.95      553.28     15.74 o 
  -4   1   3      442.99      476.80     14.98 o 
  -3   1   3       27.07       37.78      9.72 o 
  -2   1   3      771.77      710.27     15.78 o 
  -1   1   3      633.93      609.79     14.63 o 
   0   1   3      655.02      603.87     10.00 o 
   1   1   3     1281.14     1240.20     18.02 o 
   2   1   3      320.78      308.23     11.87 o 
   3   1   3        2.86       15.46      9.49 o 
   4   1   3     4202.29     4049.66     35.43 o 
   5   1   3       51.46       23.56     13.40 o 
   6   1   3       97.29       98.17     16.32 o 
   7   1   3      163.69      177.88     19.22 o 
   8   1   3       55.21       27.42     19.80 o 
   9   1   3       26.08       12.91     20.27 o 
  10   1   3       80.37       26.22     21.10 o 
  11   1   3        1.15        4.44     20.33 o 
  12   1   3       25.24       29.76     19.44 o 
  13   1   3       11.08        8.67     18.17 o 
  14   1   3        1.80       16.26     16.26 o 
 -14   2   3      102.40       81.25     20.30 o 
 -13   2   3       25.60        5.89     21.48 o 
 -12   2   3        5.12       17.21     20.94 o 
 -11   2   3       35.42       35.03     22.11 o 
 -10   2   3      661.09      613.56     29.55 o 
  -9   2   3     1017.30     1058.68     34.87 o 
  -8   2   3      731.42      744.03     27.34 o 
  -7   2   3       28.55       32.86     18.00 o 
  -6   2   3       30.43       16.76     15.18 o 
  -5   2   3      193.07      132.87     14.93 o 
  -4   2   3     3616.02     3516.32     34.38 o 
  -3   2   3     6724.26     7051.46     45.70 o 
  -2   2   3      874.78      813.02     19.01 o 
  -1   2   3      251.29      263.91     13.72 o 
   0   2   3      129.82      124.73      8.32 o 
   1   2   3     1603.21     1564.15     21.29 o 
   2   2   3     1611.43     1510.09     21.81 o 
   3   2   3     3130.73     3029.29     30.85 o 
   4   2   3      228.44      209.31     15.65 o 
   5   2   3      154.01      164.17     17.80 o 
   6   2   3       61.74       61.60     18.49 o 
   7   2   3      476.41      471.22     26.08 o 
   8   2   3      139.40      143.67     23.89 o 
   9   2   3      343.30      359.71     27.25 o 
  10   2   3       39.16       63.66     24.07 o 
  11   2   3       31.98       32.72     23.04 o 
  12   2   3        8.51        6.00     22.06 o 
  13   2   3       32.39       14.58     21.31 o 
 -14   3   3        9.70       21.89     18.99 o 
 -13   3   3      151.47      123.82     23.67 o 
 -12   3   3      391.74      290.41     27.96 o 
 -11   3   3      226.53      144.31     28.25 o 
 -10   3   3      153.70      133.61     27.04 o 
  -9   3   3       25.03        9.58     25.74 o 
  -8   3   3      424.98      461.00     28.20 o 
  -7   3   3     1437.16     1506.76     35.75 o 
  -6   3   3     1695.82     1900.87     35.40 o 
  -5   3   3      583.18      580.58     23.80 o 
  -4   3   3      656.75      670.99     22.94 o 
  -3   3   3      446.37      421.93     19.21 o 
  -2   3   3     1420.67     1489.01     25.72 o 
  -1   3   3     2235.50     2265.55     29.54 o 
   0   3   3     3206.93     3404.03    199.99 o 
   1   3   3      699.03      688.82     19.57 o 
   2   3   3        9.32       21.72     12.97 o 
   3   3   3      582.45      544.40     20.22 o 
   4   3   3      599.01      618.45     22.54 o 
   5   3   3      847.27      933.04     29.57 o 
   6   3   3      803.68      942.28     30.42 o 
   7   3   3      101.24      134.35     25.44 o 
   8   3   3        1.39       35.52     25.05 o 
   9   3   3      188.58      204.40     30.62 o 
  10   3   3      242.77      227.69     31.34 o 
  11   3   3       27.60       30.82     26.84 o 
  12   3   3        1.74        4.01     24.54 o 
  13   3   3        5.24       12.28     22.47 o 
 -12   4   3        1.34       11.71     21.93 o 
 -11   4   3      119.42       68.79     26.86 o 
 -10   4   3      148.79      107.31     30.99 o 
  -9   4   3      349.93      328.47     34.78 o 
  -8   4   3      297.46      360.45     32.30 o 
  -7   4   3      109.12      121.16     27.84 o 
  -6   4   3       13.32        3.91     24.44 o 
  -5   4   3      371.50      406.14     26.27 o 
  -4   4   3     1296.16     1335.07     33.10 o 
  -3   4   3     1851.01     1927.97     35.33 o 
  -2   4   3      789.93      815.83     25.79 o 
  -1   4   3        1.11        1.08     17.27 o 
   0   4   3      300.99      321.31     14.25 o 
   1   4   3      789.87      823.49     25.59 o 
   2   4   3      923.05      930.30     25.65 o 
   3   4   3      383.67      380.04     22.05 o 
   4   4   3      171.35      156.28     23.00 o 
   5   4   3        2.81       13.63     23.42 o 
   6   4   3      129.81      149.61     29.29 o 
   7   4   3      134.45      147.32     32.37 o 
   8   4   3      129.96      154.35     34.07 o 
   9   4   3       64.91      105.81     32.94 o 
  10   4   3       40.33        8.12     30.85 o 
  11   4   3        0.22       45.26     28.18 o 
  12   4   3       44.65       18.78     26.20 o 
 -11   5   3      135.87      126.89     25.00 o 
 -10   5   3        5.26        5.84     27.81 o 
  -9   5   3       23.80        4.30     31.33 o 
  -8   5   3       76.52       51.77     32.63 o 
  -7   5   3      191.31      212.09     32.97 o 
  -6   5   3      545.13      598.53     37.59 o 
  -5   5   3      247.81      295.26     30.42 o 
  -4   5   3      516.43      519.76     30.28 o 
  -3   5   3      105.64       89.56     23.01 o 
  -2   5   3        6.72       50.00     20.73 o 
  -1   5   3      451.78      451.94     25.37 o 
   0   5   3      308.19      300.98     35.30 o 
   1   5   3      305.81      348.26     23.61 o 
   2   5   3        6.21       10.55     20.09 o 
   3   5   3        0.77        7.90     22.29 o 
   4   5   3      280.75      289.15     29.08 o 
   5   5   3      200.27      268.04     31.89 o 
   6   5   3       41.45       91.19     31.82 o 
   7   5   3       42.73      111.79     34.14 o 
   8   5   3       43.04       17.05     36.47 o 
   9   5   3       32.77       42.58     33.71 o 
  10   5   3        0.77       63.80     30.60 o 
  -9   6   3        0.54       21.41     27.40 o 
  -8   6   3       89.36       43.40     32.69 o 
  -7   6   3        9.11       57.32     31.84 o 
  -6   6   3       34.11       49.72     32.02 o 
  -5   6   3       10.03        3.34     30.79 o 
  -4   6   3       65.69       77.00     27.24 o 
  -3   6   3       37.29      106.81     24.76 o 
  -2   6   3       87.75       97.93     24.05 o 
  -1   6   3       27.19        3.81     23.40 o 
   0   6   3       32.44       33.28     16.65 o 
   1   6   3      122.50       83.15     24.76 o 
   2   6   3       40.88       35.33     23.32 o 
   3   6   3        6.57       27.52     25.03 o 
   4   6   3       48.07       57.66     28.74 o 
   5   6   3        0.40       31.97     31.97 o 
   6   6   3        5.11       18.22     34.21 o 
   7   6   3       30.65       35.84     36.23 o 
   8   6   3        1.04       50.55     33.82 o 
  -5   7   3        0.68       17.24     27.25 o 
  -4   7   3        0.47        5.60     26.19 o 
  -3   7   3        2.05       17.41     22.97 o 
  -2   7   3        0.38        4.61     22.94 o 
  -1   7   3        0.39       21.10     22.14 o 
   0   7   3        4.86        5.33     15.63 o 
   1   7   3        0.07       11.55     21.33 o 
   2   7   3        2.06        2.22     21.82 o 
   3   7   3        4.08        4.83     23.74 o 
   4   7   3        0.54        8.17     26.17 o 
 -14   0   4      284.64      211.22     22.00 o 
 -13   0   4      295.69      255.48     25.69 o 
 -12   0   4       63.95       86.85     24.16 o 
 -11   0   4        3.27        5.19     23.70 o 
 -10   0   4       13.90       12.91     22.26 o 
  -9   0   4     4633.59     5199.90     57.20 o 
  -8   0   4     4046.31     4482.11     49.76 o 
  -7   0   4     1479.27     1562.85     30.04 o 
  -6   0   4      212.00      196.58     16.72 o 
  -5   0   4     1308.03     1201.35     23.08 o 
  -4   0   4     2932.83     2707.11     30.14 o 
  -3   0   4     9581.02     9272.71     51.30 o 
  -2   0   4     2734.18     2599.21     28.37 o 
  -1   0   4     2194.45     2380.64     26.50 o 
   0   0   4       14.06       13.27      7.52 o 
   1   0   4     1607.97     1630.01     22.78 o 
   2   0   4      283.59      249.93     14.55 o 
   3   0   4     3632.03     3573.03     35.86 o 
   4   0   4     6175.32     6720.57     51.55 o 
   5   0   4     1088.53     1027.88     28.15 o 
   6   0   4     1185.05     1375.94     30.92 o 
   7   0   4      410.98      467.58     25.95 o 
   8   0   4      463.28      502.05     29.98 o 
   9   0   4      429.86      440.95     29.63 o 
  10   0   4       42.76       15.11     24.67 o 
  11   0   4        0.11        1.15     22.94 o 
  12   0   4        9.08       23.07     20.33 o 
  13   0   4        0.92       15.67     18.04 o 
 -14   1   4        6.20       18.57     18.57 o 
 -13   1   4       74.41       53.20     22.32 o 
 -12   1   4      774.44      748.91     33.50 o 
 -11   1   4      846.16      951.65     34.58 o 
 -10   1   4      358.68      375.42     28.64 o 
  -9   1   4      381.99      419.66     26.61 o 
  -8   1   4      182.03      208.26     20.86 o 
  -7   1   4      807.11      881.78     25.43 o 
  -6   1   4     4518.58     4364.80     42.89 o 
  -5   1   4     2912.45     2808.69     33.28 o 
  -4   1   4     1606.06     1634.16     25.71 o 
  -3   1   4     1417.35     1516.36     24.55 o 
  -2   1   4     2372.81     2549.57     30.25 o 
  -1   1   4     3677.06     3882.33     35.70 o 
   0   1   4     5074.92     5039.13     87.41 o 
   1   1   4     2873.51     2772.05     29.54 o 
   2   1   4     1338.86     1262.19     21.66 o 
   3   1   4      111.98       96.89     13.15 o 
   4   1   4     2188.75     2124.50     29.36 o 
   5   1   4      661.06      724.91     23.29 o 
   6   1   4      488.03      535.57     23.89 o 
   7   1   4      336.74      339.34     25.52 o 
   8   1   4      116.12      113.57     23.63 o 
   9   1   4        9.34       14.55     23.50 o 
  10   1   4       68.78       76.70     26.89 o 
  11   1   4      150.75      197.56     25.28 o 
  12   1   4       53.67       27.62     23.38 o 
  13   1   4        3.24        8.83     19.41 o 
 -14   2   4      134.94      120.04     19.48 o 
 -13   2   4       46.45       48.43     22.05 o 
 -12   2   4      195.48      120.41     27.43 o 
 -11   2   4        0.64        4.98     24.90 o 
 -10   2   4      270.30      302.17     29.93 o 
  -9   2   4      510.59      554.24     30.96 o 
  -8   2   4     1212.36     1395.85     33.95 o 
  -7   2   4      159.50      186.52     21.88 o 
  -6   2   4      370.04      353.54     22.33 o 
  -5   2   4      309.17      326.66     19.71 o 
  -4   2   4      388.47      353.36     19.47 o 
  -3   2   4     1921.22     2061.82     30.35 o 
  -2   2   4     2624.87     2780.77     34.04 o 
  -1   2   4      155.25      152.44     16.63 o 
   0   2   4      293.35      325.83     24.89 o 
   1   2   4     1243.51     1205.75     24.92 o 
   2   2   4      471.37      451.04     18.41 o 
   3   2   4      788.98      805.42     20.61 o 
   4   2   4      383.24      356.96     20.08 o 
   5   2   4      215.51      224.87     20.90 o 
   6   2   4       31.91       36.40     20.59 o 
   7   2   4      424.68      504.93     30.71 o 
   8   2   4       86.23      174.13     27.94 o 
   9   2   4      133.93      190.22     30.37 o 
  10   2   4       46.09      104.18     28.73 o 
  11   2   4        0.21       11.38     27.88 o 
  12   2   4        8.66       11.42     24.37 o 
  13   2   4       10.93       16.45     22.14 o 
 -13   3   4        4.30       23.12     19.98 o 
 -12   3   4        7.45       11.94     25.11 o 
 -11   3   4      179.34      181.30     29.74 o 
 -10   3   4        2.05        3.73     28.37 o 
  -9   3   4        0.74        4.80     27.21 o 
  -8   3   4       16.93       30.49     24.70 o 
  -7   3   4        2.01       23.08     23.08 o 
  -6   3   4      108.50      103.59     23.17 o 
  -5   3   4      341.67      335.60     23.57 o 
  -4   3   4       70.90       72.82     19.71 o 
  -3   3   4       37.99       31.54     18.68 o 
  -2   3   4       16.30       12.09     18.40 o 
  -1   3   4       10.52       13.61     17.82 o 
   0   3   4      588.18      638.82     32.56 o 
   1   3   4      199.47      226.10     18.21 o 
   2   3   4       46.37       20.47     17.11 o 
   3   3   4       83.85       73.06     18.24 o 
   4   3   4      167.47      169.17     21.53 o 
   5   3   4       85.44       70.60     22.56 o 
   6   3   4       96.69       95.27     27.03 o 
   7   3   4       27.39       35.36     28.68 o 
   8   3   4        2.12       31.23     31.23 o 
   9   3   4        0.96       26.68     32.84 o 
  10   3   4        5.39       38.28     33.26 o 
  11   3   4        1.56        1.63     30.75 o 
  12   3   4       25.96       17.63     27.28 o 
 -12   4   4        2.04       25.44     25.44 o 
 -11   4   4       32.89       20.75     29.38 o 
 -10   4   4       32.09       76.23     29.78 o 
  -9   4   4        0.22       31.92     32.36 o 
  -8   4   4       24.35       39.86     30.91 o 
  -7   4   4        8.35       28.86     28.86 o 
  -6   4   4       44.87       13.06     25.80 o 
  -5   4   4       22.73        3.29     24.62 o 
  -4   4   4      101.89      100.24     24.40 o 
  -3   4   4        2.62        3.38     21.40 o 
  -2   4   4      942.52      978.97     32.30 o 
  -1   4   4      199.50      178.39     23.88 o 
   0   4   4       31.10       28.17     14.92 o 
   1   4   4        0.15        6.60     19.43 o 
   2   4   4       69.44       79.21     20.14 o 
   3   4   4        0.91       30.71     20.39 o 
   4   4   4        7.75       43.39     21.80 o 
   5   4   4       87.59       72.35     26.78 o 
   6   4   4       37.15       42.99     30.43 o 
   7   4   4        0.90       29.46     33.31 o 
   8   4   4        6.06        9.14     36.33 o 
   9   4   4        2.47       11.49     36.74 o 
  10   4   4       39.12       31.19     36.93 o 
  11   4   4        0.03        5.90     32.46 o 
 -10   5   4       11.78       10.43     30.08 o 
  -9   5   4        0.15       33.78     33.78 o 
  -8   5   4       10.80       11.09     33.26 o 
  -7   5   4       54.56       55.93     32.74 o 
  -6   5   4       13.40       48.25     30.05 o 
  -5   5   4      249.66      231.95     32.39 o 
  -4   5   4       14.84       40.44     27.93 o 
  -3   5   4        7.06       89.16     25.59 o 
  -2   5   4       16.67        2.14     25.61 o 
  -1   5   4       90.40      111.28     24.80 o 
   0   5   4       85.62       87.05     17.63 o 
   1   5   4      146.49      193.42     24.66 o 
   2   5   4       10.40       60.20     22.75 o 
   3   5   4        6.95       25.63     25.63 o 
   4   5   4       30.37       22.62     27.91 o 
   5   5   4       59.67       90.31     31.51 o 
   6   5   4        2.29       47.62     33.84 o 
   7   5   4        6.97       53.91     36.42 o 
   8   5   4        2.18        1.77     37.99 o 
   9   5   4        3.47       28.03     37.91 o 
  -8   6   4       40.85       18.83     31.56 o 
  -7   6   4       49.38       81.82     32.08 o 
  -6   6   4       10.00        3.54     31.73 o 
  -5   6   4        0.44        2.69     30.46 o 
  -4   6   4      153.11      194.68     30.74 o 
  -3   6   4       58.83       85.07     28.98 o 
  -2   6   4        4.73       19.42     27.60 o 
  -1   6   4       74.78       47.76     28.27 o 
   0   6   4        8.88        7.51     18.00 o 
   1   6   4        7.28       12.84     25.12 o 
   2   6   4       18.13        1.02     24.86 o 
   3   6   4       48.28       20.47     27.15 o 
   4   6   4       37.27       37.42     28.94 o 
   5   6   4       19.31       23.73     31.42 o 
   6   6   4        5.40        6.63     34.07 o 
   7   6   4       18.55       27.61     37.02 o 
  -3   7   4       39.27       29.20     26.66 o 
  -2   7   4        0.41       16.93     24.02 o 
  -1   7   4        2.07       22.58     23.86 o 
   0   7   4       42.34       48.02     16.02 o 
   1   7   4       26.76        0.41     22.27 o 
 -14   1   5        6.38       23.28     19.57 o 
 -13   1   5       19.61       15.43     24.27 o 
 -12   1   5       44.13       36.90     27.60 o 
 -11   1   5      268.01      297.29     31.16 o 
 -10   1   5        3.69       15.78     26.74 o 
  -9   1   5      292.98      377.15     28.14 o 
  -8   1   5      246.37      263.12     25.45 o 
  -7   1   5      410.92      347.17     25.22 o 
  -6   1   5      264.64      207.91     21.57 o 
  -5   1   5     1336.46     1189.60     30.02 o 
  -4   1   5      429.76      390.39     21.54 o 
  -3   1   5      199.04      191.55     20.07 o 
  -2   1   5      285.05      336.96     20.93 o 
  -1   1   5      443.50      436.18     22.76 o 
   0   1   5       65.54       46.77     12.47 o 
   1   1   5      458.62      421.04     21.80 o 
   2   1   5       44.78       20.45     16.65 o 
   3   1   5      200.94      171.91     17.80 o 
   4   1   5       70.83       15.64     17.87 o 
   5   1   5      131.00      102.97     20.31 o 
   6   1   5      636.07      601.45     28.38 o 
   7   1   5       27.13       10.09     24.29 o 
   8   1   5        2.19        0.55     25.01 o 
   9   1   5       20.52       64.15     27.59 o 
  10   1   5       12.28       23.40     28.12 o 
  11   1   5       14.58       48.16     26.60 o 
  12   1   5        3.66       15.25     23.27 o 
 -13   2   5      167.30      132.14     27.80 o 
 -12   2   5      109.26      125.53     27.68 o 
 -11   2   5        9.91       45.50     27.55 o 
 -10   2   5      117.39      123.96     28.83 o 
  -9   2   5      190.95      207.18     29.61 o 
  -8   2   5     1176.17     1201.02     38.25 o 
  -7   2   5     1192.17     1202.06     36.09 o 
  -6   2   5      234.99      271.76     23.61 o 
  -5   2   5       17.47       42.14     19.83 o 
  -4   2   5      437.25      396.25     24.47 o 
  -3   2   5      268.22      243.36     22.34 o 
  -2   2   5     2148.82     2281.60     38.76 o 
  -1   2   5     2898.30     3212.94     43.32 o 
   0   2   5       49.32       55.85     14.10 o 
   1   2   5      259.42      235.33     21.12 o 
   2   2   5      330.10      354.50     20.90 o 
   3   2   5      538.31      456.01     23.83 o 
   4   2   5      491.83      422.64     24.45 o 
   5   2   5      448.46      418.62     26.74 o 
   6   2   5        1.17       24.95     23.31 o 
   7   2   5       62.64       64.27     28.57 o 
   8   2   5       33.57       34.03     31.09 o 
   9   2   5       72.76       96.09     34.40 o 
  10   2   5       14.75       67.77     31.59 o 
  11   2   5       21.62       77.26     29.56 o 
  12   2   5        0.51        6.96     28.02 o 
 -12   3   5      147.30      157.29     29.28 o 
 -11   3   5      297.19      287.25     35.58 o 
 -10   3   5      777.59      897.70     42.38 o 
  -9   3   5      191.17      195.56     33.46 o 
  -8   3   5        8.12        4.68     28.21 o 
  -7   3   5      108.17       57.41     28.33 o 
  -6   3   5     1253.17     1317.44     39.17 o 
  -5   3   5      920.30      966.73     34.84 o 
  -4   3   5     1575.25     1673.57     38.23 o 
  -3   3   5      161.50      197.31     25.59 o 
  -2   3   5       17.58       15.71     23.35 o 
  -1   3   5      594.00      659.98     29.80 o 
   0   3   5     1617.63     1639.67     68.55 o 
   1   3   5      334.27      375.68     25.25 o 
   2   3   5     1113.92     1064.93     32.32 o 
   3   3   5       26.19       53.51     20.57 o 
   4   3   5       34.59       64.42     22.38 o 
   5   3   5      230.96      261.29     27.36 o 
   6   3   5      208.02      246.85     31.74 o 
   7   3   5       68.71      116.41     32.95 o 
   8   3   5      140.77      170.37     37.06 o 
   9   3   5        0.48        6.74     36.31 o 
  10   3   5        0.47        5.12     36.74 o 
  11   3   5       37.23       48.82     33.69 o 
 -11   4   5        3.40       30.55     30.55 o 
 -10   4   5        1.12       12.05     31.89 o 
  -9   4   5      458.96      464.19     38.65 o 
  -8   4   5      212.81      328.57     35.92 o 
  -7   4   5      443.12      500.14     37.80 o 
  -6   4   5      181.59      181.78     31.91 o 
  -5   4   5        0.54       17.46     28.27 o 
  -4   4   5       11.28       11.54     28.46 o 
  -3   4   5      640.58      714.81     35.87 o 
  -2   4   5      466.05      548.76     32.96 o 
  -1   4   5     1085.87     1139.96     39.25 o 
   0   4   5      206.80      214.56     33.29 o 
   1   4   5       53.31       80.46     25.17 o 
   2   4   5      279.02      299.42     27.09 o 
   3   4   5      446.73      459.22     29.46 o 
   4   4   5      143.44      118.60     28.37 o 
   5   4   5       78.38       74.73     28.98 o 
   6   4   5        0.51       34.82     31.95 o 
   7   4   5        0.86       67.49     34.65 o 
   8   4   5       44.51       67.03     39.45 o 
   9   4   5       27.50       27.87     39.81 o 
  10   4   5        6.49       38.58     38.58 o 
  -9   5   5      131.19      215.48     33.63 o 
  -8   5   5        2.85       33.44     33.44 o 
  -7   5   5        0.74       13.52     34.06 o 
  -6   5   5      122.79      135.02     34.85 o 
  -5   5   5      239.54      227.20     35.90 o 
  -4   5   5      459.27      546.19     38.11 o 
  -3   5   5       95.80      158.40     33.23 o 
  -2   5   5      495.49      483.55     36.65 o 
  -1   5   5        0.82        9.25     28.27 o 
   0   5   5        3.61       20.15     19.94 o 
   1   5   5      232.11      245.52     29.46 o 
   2   5   5       94.94      126.65     26.89 o 
   3   5   5       32.39        7.10     26.84 o 
   4   5   5        2.03        8.77     28.10 o 
   5   5   5        5.90       62.56     30.03 o 
   6   5   5       65.35       59.10     35.34 o 
   7   5   5       63.05       10.42     38.77 o 
   8   5   5        0.71       34.79     38.01 o 
  -6   6   5       60.04       46.47     31.97 o 
  -5   6   5        3.16        6.86     31.42 o 
  -4   6   5        0.04       31.88     31.88 o 
  -3   6   5        3.33       29.15     32.01 o 
  -2   6   5       27.01       62.54     30.69 o 
  -1   6   5       35.11       10.18     29.15 o 
   0   6   5       32.88       36.58     49.50 o 
   1   6   5       11.92        5.21     25.62 o 
   2   6   5        0.10        4.53     24.99 o 
   3   6   5       28.83       26.33     26.23 o 
   4   6   5       18.33        8.27     27.52 o 
   5   6   5        6.22       10.23     28.77 o 
 -13   0   6      643.75      684.67     36.03 o 
 -12   0   6      459.46      596.88     37.71 o 
 -11   0   6      232.43      295.92     33.46 o 
 -10   0   6        1.49       15.54     29.75 o 
  -9   0   6      366.46      376.52     32.96 o 
  -8   0   6       26.05       27.91     26.38 o 
  -7   0   6     5789.43     5845.51     63.72 o 
  -6   0   6     3000.74     3115.37     46.46 o 
  -5   0   6      294.67      267.35     25.34 o 
  -4   0   6       10.09       12.05     21.88 o 
  -3   0   6     2297.27     2407.80     44.65 o 
  -2   0   6     1558.64     1751.95     37.04 o 
  -1   0   6     4722.32     5153.06     56.68 o 
   0   0   6      293.11      266.86     18.66 o 
   1   0   6       95.98       66.72     23.41 o 
   2   0   6       96.88       99.24     22.30 o 
   3   0   6      843.99      807.14     31.59 o 
   4   0   6      122.91      143.93     23.30 o 
   5   0   6      544.74      448.95     29.67 o 
   6   0   6      662.56      626.68     32.02 o 
   7   0   6       60.67       50.95     27.40 o 
   8   0   6      269.49      353.66     30.67 o 
   9   0   6       82.79       71.87     29.86 o 
  10   0   6       47.88      117.56     27.24 o 
  11   0   6       37.36       58.43     26.03 o 
 -13   1   6       57.14       68.03     27.95 o 
 -12   1   6      130.99      150.43     30.94 o 
 -11   1   6      224.64      248.18     35.16 o 
 -10   1   6     1485.90     1780.43     45.18 o 
  -9   1   6      860.86      921.54     38.12 o 
  -8   1   6      284.74      279.18     30.26 o 
  -7   1   6        2.25       25.06     25.06 o 
  -6   1   6      739.81      715.62     31.39 o 
  -5   1   6      861.31      891.34     32.49 o 
  -4   1   6     3228.64     3353.11     48.42 o 
  -3   1   6      858.73      865.67     33.69 o 
  -2   1   6      442.77      483.37     29.55 o 
  -1   1   6       22.92       44.00     24.85 o 
   0   1   6     1294.28     1523.00     61.58 o 
   1   1   6     1612.45     1694.92     40.06 o 
   2   1   6     1112.48     1082.97     34.60 o 
   3   1   6      285.82      262.41     24.84 o 
   4   1   6      188.28      169.50     23.92 o 
   5   1   6      140.02      138.81     24.58 o 
   6   1   6      547.76      633.36     29.85 o 
   7   1   6      184.89      229.83     29.26 o 
   8   1   6       10.15        3.83     29.49 o 
   9   1   6       12.07        8.85     30.74 o 
  10   1   6        7.13       32.16     29.44 o 
  11   1   6        5.72        3.90     27.90 o 
 -12   2   6      161.84      168.24     31.76 o 
 -11   2   6      138.37      114.03     33.42 o 
 -10   2   6       24.12        0.00     31.65 o 
  -9   2   6       14.97        9.19     31.38 o 
  -8   2   6      546.37      569.92     36.35 o 
  -7   2   6      665.49      688.18     35.26 o 
  -6   2   6      545.40      513.53     32.51 o 
  -5   2   6      283.07      225.55     29.11 o 
  -4   2   6       60.52       74.85     26.23 o 
  -3   2   6       83.47      135.75     27.55 o 
  -2   2   6      630.64      687.46     35.21 o 
  -1   2   6      816.80      881.98     36.99 o 
   0   2   6      521.19      579.99     22.79 o 
   1   2   6       73.88      114.15     25.20 o 
   2   2   6       88.81      104.69     24.39 o 
   3   2   6      158.89      166.90     25.71 o 
   4   2   6      369.49      385.31     28.54 o 
   5   2   6       36.30       47.65     26.21 o 
   6   2   6        8.32        0.62     28.03 o 
   7   2   6       49.09       77.63     31.04 o 
   8   2   6        0.20       18.24     33.28 o 
   9   2   6       51.42       80.14     36.00 o 
  10   2   6       28.78       63.85     33.62 o 
  11   2   6        3.37       31.50     31.50 o 
 -11   3   6        7.62       51.75     29.97 o 
 -10   3   6       60.47      110.01     33.87 o 
  -9   3   6      132.93      209.36     34.14 o 
  -8   3   6       38.37       54.78     32.15 o 
  -7   3   6       76.41       34.33     31.57 o 
  -6   3   6       34.60       10.58     30.42 o 
  -5   3   6        9.79        2.61     29.10 o 
  -4   3   6      193.57      183.76     33.77 o 
  -3   3   6       62.70       77.26     31.26 o 
  -2   3   6       93.89       81.68     31.88 o 
  -1   3   6       46.14       53.04     29.88 o 
   0   3   6       26.16       39.94     20.35 o 
   1   3   6       52.39       73.35     28.31 o 
   2   3   6      210.07      196.35     28.61 o 
   3   3   6       16.06       26.05     26.05 o 
   4   3   6       18.39       53.40     26.89 o 
   5   3   6       67.56      108.08     29.04 o 
   6   3   6       14.43       32.91     32.91 o 
   7   3   6        2.79        2.98     33.26 o 
   8   3   6        5.07       36.84     37.52 o 
   9   3   6        1.94        1.66     38.00 o 
  10   3   6        0.09        8.33     36.06 o 
 -10   4   6        0.31        4.64     31.61 o 
  -9   4   6       14.05        6.21     33.86 o 
  -8   4   6      106.96      104.30     35.85 o 
  -7   4   6        8.73       33.96     33.96 o 
  -6   4   6       18.18       30.83     32.67 o 
  -5   4   6       28.83       80.01     32.75 o 
  -4   4   6       43.04      153.57     33.10 o 
  -3   4   6        6.31       34.99     33.72 o 
  -2   4   6       31.47       97.03     33.22 o 
  -1   4   6        4.61       17.29     33.60 o 
   0   4   6      496.95      453.66     47.91 o 
   1   4   6      119.56      133.25     31.45 o 
   2   4   6       33.39       42.24     28.47 o 
   3   4   6        2.48        0.55     28.76 o 
   4   4   6       21.87        5.44     28.40 o 
   5   4   6        0.23       80.48     30.03 o 
   6   4   6        0.47        7.82     32.40 o 
   7   4   6       35.04       22.41     35.79 o 
   8   4   6        8.89        9.86     37.78 o 
  -8   5   6        6.26       26.67     33.62 o 
  -7   5   6        8.87        7.50     33.58 o 
  -6   5   6       19.19        5.28     35.84 o 
  -5   5   6       82.60       90.59     37.72 o 
  -4   5   6        1.04       16.84     35.78 o 
  -3   5   6      119.42      131.91     38.23 o 
  -2   5   6        4.22       36.77     36.77 o 
  -1   5   6       25.55       14.80     34.29 o 
   0   5   6       22.70       23.56     23.56 o 
   1   5   6       36.05      102.17     29.89 o 
   2   5   6       12.87       29.07     29.07 o 
   3   5   6       37.57       18.41     28.57 o 
   4   5   6       10.19        7.73     28.09 o 
   5   5   6        0.07       27.12     29.69 o 
   6   5   6        8.74       30.44     30.51 o 
  -4   6   6        8.22       29.95     33.51 o 
  -3   6   6       31.22       13.84     34.24 o 
  -2   6   6       73.74       68.93     32.53 o 
  -1   6   6       19.73        9.38     29.78 o 
   0   6   6        1.19       17.15     27.62 o 
   1   6   6       16.26       24.84     25.93 o 
   2   6   6        1.53       24.87     24.87 o 
 -12   1   7        5.75       30.05     30.05 o 
 -11   1   7      108.73      110.49     33.03 o 
 -10   1   7       83.59       64.66     33.14 o 
  -9   1   7      177.24      147.95     34.74 o 
  -8   1   7       13.55       28.28     31.46 o 
  -7   1   7       24.66       13.34     31.72 o 
  -6   1   7      278.88      263.54     33.07 o 
  -5   1   7      750.24      705.32     38.01 o 
  -4   1   7      190.67      193.55     32.56 o 
  -3   1   7      325.14      295.72     36.22 o 
  -2   1   7      301.15      339.59     37.27 o 
  -1   1   7       11.88        4.40     33.29 o 
   0   1   7       52.42       51.57     23.22 o 
   1   1   7      450.19      427.41     36.87 o 
   2   1   7        2.37       11.66     30.13 o 
   3   1   7       27.88       28.73     29.41 o 
   4   1   7       14.57       13.49     28.25 o 
   5   1   7        0.70       21.06     28.99 o 
   6   1   7       39.81       77.98     30.05 o 
   7   1   7       55.84       91.52     31.62 o 
   8   1   7       93.33       42.93     33.04 o 
   9   1   7        0.22       34.72     30.55 o 
  10   1   7        3.32       37.03     28.51 o 
 -11   2   7      246.19      190.45     35.12 o 
 -10   2   7       13.66       33.09     33.09 o 
  -9   2   7        2.12       28.38     31.55 o 
  -8   2   7      296.49      377.44     33.38 o 
  -7   2   7      272.19      298.90     35.25 o 
  -6   2   7      756.65      664.26     41.40 o 
  -5   2   7      664.71      635.31     40.23 o 
  -4   2   7        5.13       13.94     33.91 o 
  -3   2   7       59.73       58.65     35.78 o 
  -2   2   7      471.93      488.51     40.90 o 
  -1   2   7      121.98       28.79     36.57 o 
   0   2   7      460.10      464.58     84.91 o 
   1   2   7      677.17      575.13     40.77 o 
   2   2   7       30.05       31.92     31.92 o 
   3   2   7       83.42      101.30     30.95 o 
   4   2   7      126.25      121.42     32.34 o 
   5   2   7       81.16      124.88     30.80 o 
   6   2   7       63.58       22.65     33.45 o 
   7   2   7       35.92       25.98     33.54 o 
   8   2   7       15.88       68.82     34.14 o 
   9   2   7        9.99       12.04     34.17 o 
 -10   3   7      273.52      239.06     35.67 o 
  -9   3   7      367.12      369.28     37.99 o 
  -8   3   7      501.21      555.82     38.98 o 
  -7   3   7       70.01       77.20     35.43 o 
  -6   3   7       80.03       82.92     35.74 o 
  -5   3   7      177.05      254.99     37.65 o 
  -4   3   7      835.65      891.84     48.16 o 
  -3   3   7      382.52      412.20     43.76 o 
  -2   3   7      332.45      339.78     42.29 o 
  -1   3   7       38.42       98.51     36.93 o 
   0   3   7       36.41       49.16     40.00 o 
   1   3   7      356.99      397.87     39.60 o 
   2   3   7      508.00      495.81     37.91 o 
   3   3   7       19.56        5.96     32.00 o 
   4   3   7       90.51      103.28     32.95 o 
   5   3   7        0.91        5.46     31.55 o 
   6   3   7       39.01        2.84     34.17 o 
   7   3   7       36.85       77.90     34.89 o 
   8   3   7       15.70       11.56     36.26 o 
  -9   4   7        7.78       20.57     33.39 o 
  -8   4   7       36.27       25.97     34.58 o 
  -7   4   7      463.05      449.42     41.05 o 
  -6   4   7      195.22      172.61     39.34 o 
  -5   4   7      143.67      185.93     39.28 o 
  -4   4   7       40.95       19.38     38.40 o 
  -3   4   7       47.89       54.45     40.96 o 
  -2   4   7       60.77       61.36     40.90 o 
  -1   4   7      247.41      248.33     42.57 o 
   0   4   7       93.96      109.93     27.38 o 
   1   4   7      187.36      165.79     37.57 o 
   2   4   7       53.95        9.45     33.50 o 
   3   4   7       50.24       56.06     31.66 o 
   4   4   7      120.51       34.42     33.08 o 
   5   4   7       81.09       24.63     33.21 o 
   6   4   7       12.93       29.00     32.29 o 
   7   4   7        1.17       23.53     32.99 o 
  -6   5   7        8.14        9.88     34.67 o 
  -5   5   7       18.72       25.34     37.72 o 
  -4   5   7       79.31      121.92     38.42 o 
  -3   5   7      112.09      151.20     39.90 o 
  -2   5   7      232.84      177.20     41.43 o 
  -1   5   7        1.79       36.87     36.87 o 
   0   5   7      214.35      212.96     25.27 o 
   1   5   7       21.83       38.26     31.38 o 
   2   5   7       15.71       12.13     29.46 o 
   3   5   7       52.15       17.38     28.79 o 
   4   5   7       16.46       75.36     26.10 o 
 -10   0   8      359.90      341.07     37.06 o 
  -9   0   8       35.85       52.88     35.10 o 
  -8   0   8      147.14      118.55     36.54 o 
  -7   0   8      370.14      308.39     40.88 o 
  -6   0   8       77.51       37.89     37.16 o 
  -5   0   8     2074.88     2131.55     61.19 o 
  -4   0   8     1560.99     1524.26     57.63 o 
  -3   0   8       16.13       87.88     42.32 o 
  -2   0   8      160.20      206.03     45.43 o 
  -1   0   8      762.70      948.87     56.52 o 
   0   0   8      816.84      951.38     38.75 o 
   1   0   8      575.89      585.21     48.81 o 
   2   0   8       23.43       25.66     39.56 o 
   3   0   8       59.25        2.30     37.32 o 
   4   0   8       20.23        8.68     33.80 o 
   5   0   8      120.72      119.10     33.51 o 
   6   0   8       25.69        7.87     30.76 o 
   7   0   8       12.52       19.42     29.80 o 
   8   0   8       83.16       55.47     28.10 o 
 -10   1   8      231.27      219.60     34.95 o 
  -9   1   8      390.09      371.45     37.92 o 
  -8   1   8      947.91      813.69     43.60 o 
  -7   1   8      399.94      275.30     39.05 o 
  -6   1   8       82.51      116.51     36.50 o 
  -5   1   8      208.32      203.19     41.07 o 
  -4   1   8      511.12      562.34     47.08 o 
  -3   1   8      533.34      553.42     49.16 o 
  -2   1   8      634.66      677.90     52.05 o 
  -1   1   8      139.21      241.86     44.12 o 
   0   1   8       16.49        3.92     42.04 o 
   1   1   8       23.17       46.59     42.03 o 
   2   1   8      279.79      261.95     44.38 o 
   3   1   8      401.93      435.18     42.49 o 
   4   1   8       58.16       36.66     37.44 o 
   5   1   8       17.69       11.08     34.76 o 
   6   1   8        8.58       65.25     33.15 o 
   7   1   8       22.90       35.43     33.48 o 
   8   1   8       86.42       99.93     31.64 o 
  -9   2   8      185.45      149.28     35.42 o 
  -8   2   8       42.72       53.59     34.15 o 
  -7   2   8       34.09       37.60     37.60 o 
  -6   2   8      416.92      391.63     42.44 o 
  -5   2   8      358.75      318.76     44.65 o 
  -4   2   8       46.37       43.65     43.65 o 
  -3   2   8      192.69      122.72     46.57 o 
  -2   2   8      284.19      302.19     48.94 o 
  -1   2   8       17.77       79.28     44.04 o 
   0   2   8      187.78      223.85     32.34 o 
   1   2   8      204.18      237.41     44.30 o 
   2   2   8       39.78       14.81     40.08 o 
   3   2   8        8.36        4.72     37.07 o 
   4   2   8       88.90       85.87     36.82 o 
   5   2   8       17.07       59.75     34.09 o 
   6   2   8       66.66        5.95     36.25 o 
   7   2   8        0.26       34.28     34.28 o 
  -8   3   8       84.32       28.56     36.77 o 
  -7   3   8       49.48       17.01     37.96 o 
  -6   3   8       53.73       24.51     39.03 o 
  -5   3   8      183.39      238.61     42.58 o 
  -4   3   8       32.15      114.73     42.38 o 
  -3   3   8        9.04        3.79     45.04 o 
  -2   3   8       90.83      136.92     44.68 o 
  -1   3   8        5.47       17.62     42.67 o 
   0   3   8       22.15       65.92     68.42 o 
   1   3   8       55.39       57.88     41.92 o 
   2   3   8       36.43       26.12     38.30 o 
   3   3   8       19.47      105.52     34.97 o 
   4   3   8       54.17      128.46     34.15 o 
   5   3   8        0.15       45.96     33.78 o 
   6   3   8        0.84       15.67     32.79 o 
  -6   4   8       38.05       38.97     38.97 o 
  -5   4   8        0.80       40.64     40.64 o 
  -4   4   8        5.66        8.05     42.51 o 
  -3   4   8       12.00       91.97     42.17 o 
  -2   4   8       13.58       12.64     42.74 o 
  -1   4   8        7.64       43.94     43.94 o 
   0   4   8       50.27       26.47     29.62 o 
   1   4   8        2.07        5.40     36.94 o 
   2   4   8       94.72       10.75     35.39 o 
   3   4   8       20.48       63.44     31.39 o 
   4   4   8       19.95       45.32     30.73 o 
  -8   1   9      110.84       81.41     35.50 o 
  -7   1   9       16.37       33.11     36.68 o 
  -6   1   9        4.61       40.58     40.58 o 
  -5   1   9        0.41        4.70     42.61 o 
  -4   1   9      104.57      118.86     47.01 o 
  -3   1   9      313.65      335.93     52.58 o 
  -2   1   9      136.42      123.54     51.77 o 
  -1   1   9        3.96       42.63     53.08 o 
   0   1   9      109.75       75.10     37.48 o 
   1   1   9       26.08       81.98     49.25 o 
   2   1   9       28.37       35.43     46.12 o 
   3   1   9       93.01      143.10     42.33 o 
   4   1   9        0.56       11.25     40.15 o 
   5   1   9        4.55       15.28     37.79 o 
   6   1   9        4.32       13.44     34.38 o 
  -7   2   9       30.96       15.48     37.56 o 
  -6   2   9      214.46      144.49     41.52 o 
  -5   2   9      126.75       78.48     44.81 o 
  -4   2   9      229.28      185.60     49.31 o 
  -3   2   9      136.49       50.39     50.70 o 
  -2   2   9       61.50      118.48     48.53 o 
  -1   2   9       43.68       75.19     48.55 o 
   0   2   9      142.29      143.81     58.10 o 
   1   2   9       15.33       45.97     45.97 o 
   2   2   9       40.86       52.32     43.93 o 
   3   2   9       84.69       88.96     40.51 o 
   4   2   9       28.02       39.53     39.53 o 
   5   2   9       13.22       64.96     36.41 o 
  -5   3   9        2.35       40.85     40.85 o 
  -4   3   9      100.05       27.35     46.55 o 
  -3   3   9      169.47      107.25     48.25 o 
  -2   3   9      120.57      105.10     46.66 o 
  -1   3   9      111.42       29.85     46.83 o 
   0   3   9        5.91       35.64     31.05 o 
   1   3   9        7.50       30.57     42.39 o 
   2   3   9        8.87       42.55     39.20 o 
   3   3   9      143.47      102.25     38.29 o 
  -4   0  10       47.82      115.41     50.67 o 
  -3   0  10      249.16      184.96     58.33 o 
  -2   0  10      499.44      395.91     61.80 o 
  -1   0  10       74.09      163.22     58.21 o 
   0   0  10      106.61       57.90     40.43 o 
   1   0  10       79.98      100.61     54.24 o 
   2   0  10      220.40      138.95     49.49 o 
  -4   1  10        1.76       22.04     48.53 o 
  -3   1  10      186.18       78.77     51.96 o 
  -2   1  10      184.37       69.48     53.65 o 
  -1   1  10      122.23      130.32     54.15 o 
   0   1  10       20.12        9.65     94.81 o 
   1   1  10       15.11       44.16     49.55 o 
                                                 
